# Supplementary material for: SAHA/5-AZA Enhances Acetylation and Degradation of mutp53, Upregulates p21 and Downregulates c-Myc and BRCA-1 in Pancreatic Cancer Cells
Source: Int J Mol Sci. 2024 Jun 27;25(13):7020. doi: 10.3390/ijms25137020 (PMC11241381; doi:10.3390/ijms25137020)
Supplement: Supplementary file 1 [file ijms-25-07020-s001.zip]

Archive with 1 entries (1 files):
- ijms-3054067-supplementary.pdf
